# Supplementary material for: Hierarchical Hydrogels with Ordered Micro-Nano Structures for Cancer-on-a-Chip Construction
Source: Research (Wash D C). 2021 Dec 26;2021:9845679. doi: 10.34133/2021/9845679 (PMC8724685; doi:10.34133/2021/9845679)
Supplement: Supplementary Materials — Figure S1: the optical images and SEM images of the PDMS temple. Figure S2: deposition of different volumes of SiO2 on PDMS template. Figure S3: the optical images and their characteristic reflection peaks before and after the corrosion of the hydrogel with different particle diameters of SiO2. Figure S4: fluorescence images of 3 T3 cells live staining on different days and MTT results from day 1 to day 3 of the hierarchical hydrogel with ordered micro-nano structure and the control group. Figure S5: schematic diagram of the hierarchical hydrogel with ordered micro-nano structure and the size of HepG2 cell spheroids on the hierarchical hydrogel with ordered micro-nano structure for different days. Figure S6: schematic diagram of the hydrogel with micron structure and the size of HepG2 cell spheroids on the hydrogel with micron structure for different days. Figure S7: MTT results of cells growing on the hierarchical hydrogel with ordered micro-nano structure, the hydrogel with micron structure, and the 2D plane for different days. Figure S8: the chip template design and optical images of the PDMS chip. Figure S9: simulation results at different speeds. [file 9845679.f1.zip]

Archive with 2 entries (2 files):
- Zhu_SI clean vision.docx
- Zhu_SI with highlight.docx
